# Supplementary material for: Generation of a Triadin KnockOut Syndrome Zebrafish Model
Source: Int J Mol Sci. 2021 Sep 8;22(18):9720. doi: 10.3390/ijms22189720 (PMC8471218; doi:10.3390/ijms22189720)
Supplement: Supplementary file 1 [file ijms-22-09720-s001.zip]

Archive with 1 entries (1 files):
- ijms-1353961-SI.pdf
